# Supplementary material for: Genome-Wide Association Study Identifies Rice Panicle Blast-Resistant Gene Pb4 Encoding a Wall-Associated Kinase
Source: Int J Mol Sci. 2024 Jan 9;25(2):830. doi: 10.3390/ijms25020830 (PMC10815793; doi:10.3390/ijms25020830)
Supplement: Supplementary file 1 [file ijms-25-00830-s001.zip › Supplemental Table S1.xlsx]

## Sheet: Sheet1
Name	Sequence (5' to 3')	Purpose
OE-Pb4-F	AGCTTTCGCGAGCTCGGTACCATGGCCAAAAACGTAATG	Construction of 35S::Pb4 vector
OE-Pb4-R	CAGGTCGACTCTAGAGGATCCCTAGGACATACGTGTGCT	Construction of 35S::Pb4 vector
YZ-Pb4-F	AAGGGCCAAGTACGACGATG	Validation of positive overexpression transgenic plants of Pb4
YZ-Pb4-R	TATCTGGGAACTACTCACAC	Validation of positive overexpression transgenic plants of Pb4
q-46870-F	CCTAGCAGTTTTAGTACTTT	Expression anslyse of LOC_Os11g46870
q-46870-R	AGGCCCACGAGGAGGCGTTTCC	Expression anslyse of LOC_Os11g46870
q-Pb4-F	ACATTCATCGTCTGACCACCAA	Expression anslyse of Pb4
q-Pb4-R	TAAGCTCCTCGACCACCTCC	Expression anslyse of Pb4
q-46890-F	CCCCACTACCCACTCAATCCTC	Expression anslyse of LOC_Os11g46890
q-46890-R	TGTTGTCCGTCCTGCTGTCG	Expression anslyse of LOC_Os11g46890
q-46900-F	GCAAACCGATAATTCCAGC	Expression anslyse of LOC_Os11g46900
q-46900-R	GTTTGTCATGCTCCTCACCG	Expression anslyse of LOC_Os11g46900
BD-CEBIP-FL-F	ATGGCCATGGAGGCCGAATTCATGGCGTCGCTCACCGCC	Construction of BD-CEBIP_FL vector
BD-CEBIP-FL-R	CCGCTGCAGGTCGACGGATCCTCAAAGGAAACAGATAAT	Construction of BD-CEBIP_FL vector
BD-CEBIP-DelSP-F	ATGGCCATGGAGGCCGAATTCATGGCCAACTTCACCTGCGCG	Construction of BD-CEBIP_DelSP vector
BD-CEBIP-DelSP-R	CCGCTGCAGGTCGACGGATCCTCAAAGGAAACAGATAAT	Construction of BD-CEBIP_DelSP vector
BD-CEBiP-EX-F	ATGGCCATGGAGGCCGAATTC ATGGCCAACTTCACCTGCGCG	Construction of BD-CEBIP_EX vector
BD-CEBiP-EX-R	CCGCTGCAGGTCGACGGATCCTCAGGACCTAGCGAACTGCGA	Construction of BD-CEBIP_EX vector
AD-Pb4-FL-F	GCCATGGAGGCCAGTGAATTCATGGCCAAAAACGTAATG	Construction of AD-Pb4_FL vector
AD-Pb4-FL-R	CAGCTCGAGCTCGATGGATCCCTAGGACATACGTGTGCT	Construction of AD-Pb4_FL vector
AD-Pb4-DelSP-F	GCCATGGAGGCCAGTGAATTCATGGCGGGTGGGCAGCGGGCG	Construction of AD-Pb4_DelSP vector
AD-Pb4-DelSP-R	CAGCTCGAGCTCGATGGATCCCTAGGACATACGTGTGCT	Construction of AD-Pb4_DelSP vector
AD-Pb4-EX-F	GCCATGGAGGCCAGTGAATTC ATGGCGGGTGGGCAGCGGGCG	Construction of AD-Pb4_EX vector
AD-Pb4-EX-R	CAGCTCGAGCTCGATGGATCCCTAATCTTTGGGAAGGTGGCA	Construction of AD-Pb4_EX vector
